# Supplementary material for: Do Media Use and Physical Activity Compete in Adolescents? Results of the MoMo Study
Source: PLoS One. 2015 Dec 2;10(12):e0142544. doi: 10.1371/journal.pone.0142544 (PMC4668009; doi:10.1371/journal.pone.0142544)
Supplement: S1 Dataset — (XLSX) [file pone.0142544.s001.xlsx]

## Sheet: Tabelle1
PNR	sex	age	hours/week school	hours/week sports club	hours/week leisure
1	1	16	0	8.5	1.5
2	1	13	0	0	7
3	1	13	0	5.83	0
4	2	17	0	0	0
5	1	12	0	1.78	0
6	2	15	0	0	0
7	2	12	3	3	0
8	1	14	0	0	0
9	1	12	0	0	0
10	1	12	0	3	0
11	1	11	0	0	0
12	1	14	0	0	0.5
13	2	14	0	1	0
14	2	16	0	1.38	0
15	1	16	0	8.53	0.5
16	1	13	1.5	1.5	2
17	1	16	0	0	0
18	1	16	1.5	0	0.63
19	2	11	0	1	0
20	2	12	0	0	0.35
21	1	14	3.75	2	0
22	1	13	0	0	1.67
23	1	17	3	6	5.08
24	2	15	0	6	0.75
25	2	16	0.94	0	1
26	1	16	0	1.13	0.17
27	2	16	0	0	0
28	2	13	1.5	2	0
29	2	11	0	2	0
30	1	11	0	1.13	4.5
31	2	17	0	0	0
32	2	17	0	3	0
33	1	14	4.5	2	0
34	2	17	0	0	0
35	1	15	0	2.5	1.33
36	2	12	0	0	0
37	2	17	0	0	1.58
38	2	14	1.13	1	0
39	2	14	0	0	2
40	2	13	0	1.25	0.42
41	2	12	0	4.75	0
42	2	14	0	0	0
43	2	15	0	1.5	0
44	1	11	0	5	2.17
45	1	14	0	5.5	0
46	2	14	0	0	0
47	2	16	0	0	0.21
48	2	11	0	0	0.67
49	2	16	0	5.5	0
50	1	11	0	0	0.75
51	1	15	0	0	0
52	2	13	0	3.5	0.51
53	2	13	1.5	3.5	0
54	2	13	0	1.5	0
55	1	13	0	1.5	7
56	2	14	0	1	0
57	2	15	0	7.5	1.04
58	1	16	0	5	0
59	1	15	0	0	3
60	2	14	0	1.15	0
61	2	11	1.5	0	4
62	1	14	0	1.5	0
63	1	14	0	0	3.75
64	2	17	0	4.5	1
65	2	16	0	0	0
66	1	15	0	1.67	2.33
67	1	12	0	1.5	16.63
68	1	16	0	0	0
69	1	14	0	6.67	12.5
70	2	13	0	3.25	1
71	1	16	0	4	1.75
72	2	16	0	5	1
73	2	11	0.75	1	1
74	2	17	1.5	9	1.5
75	1	14	1.5	6.67	9.67
76	2	12	0	0	2.92
77	2	11	0	2.88	0
78	1	16	0	0	10.42
79	2	14	0	0	1
80	2	16	0	0	0
81	1	16	0	7	0
82	2	14	1.5	1.11	2.5
83	1	13	0	1.5	0
84	1	13	0	1.5	0
85	2	14	0	1.5	0
86	1	15	0	0	2.5
87	2	11	0	0.61	0
88	2	16	0	3.08	0
89	1	15	1.5	2	0.67
90	2	16	0	0	0
91	1	14	0.75	2.58	0.88
92	2	14	1.5	6	1.5
93	1	13	0	7.42	0
94	1	17	1.5	9	0
95	2	12	0	2.5	0
96	2	13	0	0	0
97	2	13	0	0	0.56
98	2	14	0.75	1	1.38
99	2	13	0	2	4.17
100	1	16	0	2	5.13
101	1	17	0	7.5	2
102	2	12	0	3.44	0
103	2	11	0	0	0
104	1	11	0	0	0
105	2	12	0	3	0
106	2	14	0	1.5	0
107	1	12	0	2.29	0.67
108	2	12	0	1.5	0
109	2	17	0	0	4.5
110	2	17	0	0	0
111	1	14	1.5	0	1.25
112	2	17	0	0	2.38
113	2	15	0	0	1.38
114	2	16	0	2	0
115	2	16	0	0	0
116	2	16	0	0	0
117	2	11	1.5	1.5	0
118	1	15	0	4.17	0
119	1	16	0	0	0.38
120	2	16	0	8.5	0
121	2	15	0	2	0
122	1	13	1.5	2	0
123	2	17	0	0	0
124	2	17	1.5	0	1
125	2	13	0	1.5	0
126	2	16	0	2.5	0.58
127	1	17	0	4.5	1.75
128	2	15	0	1.5	0.14
129	2	16	0	2.75	4
130	2	13	0	2	0
131	2	14	0	0	0
132	2	15	0	0	2.13
133	1	12	2.63	2.5	1
134	1	13	0	3.25	0
135	1	13	2.25	3.25	0.88
136	2	15	0	5	3
137	2	14	0	0	0
138	2	17	0	2	0
139	2	14	2.25	0	1.83
140	1	14	1.5	2	2
141	1	12	1.5	3	0.33
142	2	14	0	0	0
143	1	13	0	4	0
144	1	11	0	0	0.75
145	1	16	0	2	0
146	2	12	1.5	1.38	0
147	2	14	0	2.25	1
148	1	14	0	3	0.63
149	2	14	0	0	0
150	2	14	0	0	1.5
151	2	11	0	2.58	0
152	1	15	0	0	0
153	2	15	0	0	0
154	2	11	0	3	0
155	2	11	0	0	1
156	2	16	0	0	2.17
157	1	12	0	2.5	0.5
158	1	11	0	2	0.42
159	2	11	0	4	0
160	2	12	0	2	0
161	1	14	0	6	0
162	2	12	0	2.5	0
163	1	14	1.13	4.5	0.38
164	2	14	0	0	1
165	1	11	1.5	0.17	7.31
166	1	17	3	2	1.5
167	1	11	0	0	2.82
168	1	16	0	1.75	2.29
169	1	16	0	3	3.25
170	2	13	0	2.5	0
171	2	17	0	0	0
172	2	16	0	1.56	0
173	2	13	0	2	1
174	2	12	0	1.25	0
175	2	15	0	0	0
176	2	11	0	1.25	0
177	1	14	0	0	8.11
178	2	16	0	0	0
179	1	15	1.5	2.67	0
180	2	14	0	2	0
181	1	11	1.88	2	0
182	2	13	1.5	0	0
183	2	15	0	0	0
184	1	17	0	0	2.67
185	1	13	0	0	0
186	2	14	0	5.17	3.61
187	2	16	0	6.75	0
188	2	16	0	0	0
189	2	13	0	0.92	0
190	2	14	1.5	1	0.51
191	2	16	0	3.67	0.29
192	1	13	1.5	0	1.5
193	1	11	0	1.5	0
194	1	11	0	2	0
195	2	13	0	6	0
196	1	16	0	0	1.5
197	1	12	0	4	0
198	1	15	0	0	3
199	1	11	0	1.67	0.75
200	1	13	0	0.17	0
201	1	15	0	6	0
202	1	17	0	0	0.25
203	2	17	0	1.5	0
204	1	14	1.5	1.25	0
205	1	14	1.5	3	0.58
206	2	17	0	0	2.67
207	1	11	0	2.75	0
208	2	13	0	0	0.27
209	2	16	0	0	0.58
210	1	11	0	1.88	0
211	1	17	0.38	4.58	0
212	2	14	1.5	2.83	2.25
213	2	13	0	1.5	0
214	1	11	0	4.5	0
215	2	12	2.25	1	0
216	1	12	0	4	0
217	1	15	0	0	0.38
218	2	15	0	1.5	0
219	1	15	0	0	0
220	1	16	0	7.5	3.17
221	2	11	0	0	0.5
222	1	17	4.5	4.17	0
223	1	15	0	0	0.5
224	2	11	0	5.5	0
225	1	17	0	0	1.17
226	1	13	0	0	0
227	2	17	0	0	0
228	2	13	0	0	0
229	2	15	0	3.5	4
230	1	11	0	2	0
231	2	13	9	0.5	0
232	2	11	1.5	1.92	2.36
233	1	12	0	0	0
234	2	15	0	1.5	0
235	1	14	1.5	0	0
236	2	14	0	0	4
237	2	14	0.75	0	3
238	2	11	1.5	2.25	0
239	1	11	0	0	0
240	1	14	0.75	2	5.67
241	2	16	0	0	2
242	1	16	0	4	4.5
243	2	11	0.75	0	0.75
244	2	11	0	2.75	0
245	1	13	0	2	0
246	2	14	0	4	3.33
247	2	15	1.88	1.5	0.25
248	2	11	0	6	1.83
249	1	15	0	1.5	4.88
250	1	11	0	1.5	0
251	1	11	0	0.92	0
252	2	12	0	0	2.61
253	1	15	0	1.5	1.63
254	2	16	0	1.83	0
255	1	14	4.5	5.5	1
256	2	14	0	0	0.69
257	1	14	0	0	0
258	2	14	0	2	0
259	1	12	0	0	0.75
260	2	16	0	1	0.21
261	2	16	0.75	0	1.5
262	2	12	0	0	0.5
263	1	15	4.5	2.5	0
264	1	17	0	0	0.75
265	1	14	0	0	0
266	2	14	0	2.25	0
267	2	12	0.75	2.33	2.44
268	1	11	0	5	3.83
269	2	17	1.5	3	3
270	1	14	1.5	0.42	2.33
271	1	12	0	0.92	0
272	1	12	1.5	3.5	0
273	2	16	0	1.5	0
274	1	16	0	2.67	0.08
275	2	16	0	0	0.44
276	2	17	0	0	5.33
277	2	15	0	0	1.17
278	1	11	2.25	0	1
279	2	11	0	1.5	0
280	1	11	0	2.5	0
281	1	15	2.25	0	5.5
282	1	16	0	7.5	1.25
283	1	15	0	3	0
284	2	16	0	0	3.33
285	1	11	0	1	2.06
286	1	15	0	3.25	2.5
287	1	13	1.5	7.5	0
288	1	14	0	4.5	0
289	1	15	1.5	2	9.67
290	2	15	0	0	0
291	1	13	0	0	1.44
292	1	14	1.5	0	1
293	1	15	0	0	0
294	2	17	0	0	4.17
295	1	12	0	0	0
296	1	15	0	1.53	0
297	2	16	0	0	0
298	1	15	0	0	1.42
299	2	16	0	4.13	2.25
300	2	13	0	2.5	0
301	1	11	0	1.83	1
302	1	11	0	1	0
303	1	15	0	0	3.33
304	1	12	0	0	0
305	1	17	0	2	0.42
306	2	14	0	0	0
307	1	15	0	3.82	0.21
308	2	17	0	0	0
309	1	14	1.5	7.83	6.78
310	1	16	0.75	1.5	0
311	1	15	0	0	0
312	2	14	0	0	0.75
313	2	11	0	0	0.25
314	2	12	0	0	0
315	2	15	0	0	0
316	2	17	0	1.38	1
317	1	16	0	0	4.78
318	2	14	0	0.92	0
319	2	14	0	0	0.25
320	1	17	2.25	2	0
321	2	17	0	0	0
322	1	15	0	0	0
323	1	17	1.5	0.88	2
324	1	12	1.5	1.5	0
325	2	16	0	0	0
326	2	15	0	0	2
327	2	15	0	1	3.67
328	2	12	1.5	0	2.46
329	2	17	0	1.25	0
330	1	11	0	3	3.13
331	1	15	0	5.33	0
332	2	15	0	0	4.22
333	1	16	0	0	1.04
334	1	16	0	0	0
335	2	14	0	0	0
336	1	11	0	1.17	0
337	1	14	0	2	0
338	2	12	0	0	0.25
339	1	13	1.5	2	0
340	1	14	0	0	0
341	2	12	1.5	1.22	0
342	2	12	0	0	1.48
343	2	13	0	6.67	0
344	1	14	0	0	0
345	1	13	0	1	2.69
346	1	13	0	0	0
347	2	11	1.5	0	0
348	2	13	0	0	0
349	2	12	0	1.5	1.49
350	2	15	0	0	0
351	1	13	0	7.5	7
352	1	12	0	0.92	0
353	1	14	0	0	0.73
354	1	12	0	1.38	0
355	1	11	0	0	0
356	2	11	0	0	0.42
357	1	12	0	0	0
358	2	15	0	1.5	0
359	2	11	0	0	0
360	2	14	0	0	1
361	1	11	0	2.17	0
362	1	14	1.5	0	5
363	1	17	0	1.5	1.17
364	1	11	0	1	2.83
365	2	13	0	0	0.75
366	1	14	0	0.67	0
367	1	17	0	1.67	0
368	1	13	0	0	0.83
369	2	16	0	0	0.67
370	1	15	0	1.5	0.63
371	1	16	0	0	0.88
372	1	11	0	0	0
373	2	14	0	0	0
374	2	15	5.63	1.5	2.53
375	2	16	0	1	4
376	2	13	0	0	0.6
377	2	13	1.5	1	0
378	2	16	0	1	3.33
379	1	17	0	1.5	0
380	2	11	0	2	0.75
381	1	17	0	4.5	1.5
382	2	15	0	0	0
383	1	16	1.5	2	2.48
384	1	17	0	6	8
385	1	16	0	0	0.67
386	1	13	1.5	0	0
387	1	15	0	1	0
388	2	11	0	4	0
389	1	15	2.25	1.5	0.75
390	1	13	0	0	0
391	1	13	0.75	0	5.08
392	2	16	0	0	0.19
393	1	15	4.5	0	0
394	1	16	0	0	0
395	1	15	0	3.25	2.33
396	2	11	1.5	0	1.25
397	1	12	0	0	0.83
398	2	11	0	1.13	0
399	1	11	0	1	0.17
400	1	12	0	0	0
401	2	17	0	0	0
402	1	15	0	1.5	1.83
403	2	16	1.5	6	0
404	2	11	0	0	0.33
405	1	14	0	1.25	0.42
406	1	14	0	1.25	0
407	2	13	0	0	0.79
408	2	11	0	3.08	0
409	1	11	0	1.38	0
410	2	16	1.5	2	3.67
411	1	14	0	2	1.17
412	2	11	0	1	0
413	2	11	0	0	0
414	2	16	0	2	0
415	2	13	0	1.5	0
416	2	14	0	1.5	0
417	2	11	0	3	0.31
418	1	16	0	2	4
419	2	11	0.75	2.33	0
420	2	17	0	1.25	1.67
421	1	17	0	3.75	0
422	2	14	0	2.25	0
423	1	16	0	1.5	0
424	2	13	1.5	3.5	2.92
425	2	16	0	0	0.33
426	1	12	0	0	0
427	2	16	0	2	0
428	2	17	0	4	0
429	2	15	1.5	3	3
430	1	12	0	3.38	0
431	1	16	0	4.25	4
432	1	11	0	1.5	0
433	2	13	0	2	2.75
434	2	15	0	3.5	0
435	1	15	1.5	0	0
436	1	16	0	1	0.54
437	2	13	0	0	0
438	2	11	0	1	4.33
439	1	15	0	0	0
440	2	11	0	7	2.5
441	1	16	0	0.5	0
442	2	15	0	0	0
443	2	14	0	1.5	0
444	2	14	0	0	1.5
445	1	16	1.5	2	0.5
446	1	13	0.75	1.88	0
447	1	17	0	4	0
448	1	14	0	2	0.75
449	1	15	0	2	0.75
450	2	12	1.5	5.21	2
451	1	16	1.5	1.75	0
452	2	12	1.88	1.33	0.13
453	2	14	0	0	0
454	1	15	0	3	0
455	1	12	0	0	6.06
456	1	17	0	1.5	2
457	1	16	2.25	0	2
458	2	15	0	1	2.25
459	2	11	0	1.5	1.88
460	2	13	0.75	4.83	5
461	2	14	3	1.25	0.75
462	1	11	0.75	1	0.25
463	2	11	1.5	0.5	0.79
464	2	12	0	0	11.81
465	1	12	4.13	0	0
466	1	17	0	0.44	0.08
467	1	13	0	2	0
468	1	12	0	1.5	2.75
469	1	11	0	0	0
470	2	17	0	1.5	0
471	1	13	0	0	0
472	2	15	0	0	0
473	2	11	0	2.5	0
474	1	12	0	0.17	0
475	1	13	0	7.5	0
476	2	12	1.5	0.17	0.08
477	2	14	0	0	0
478	1	12	0	1	0.25
479	1	12	0	1.38	2
480	1	13	0	1.83	1.42
481	2	16	0	0	0.42
482	2	12	0	0	0
483	1	11	0	2	0
484	2	13	0	1.5	0.5
485	1	13	0	4.5	0.5
486	1	16	0	3	0
487	2	11	0	3.67	0
488	1	17	0	0	0
489	2	13	0	2.17	1.25
490	2	13	0.75	0	1
491	2	16	1.5	4.11	4
492	1	12	0	0.88	0.46
493	2	15	0	0	0.25
494	1	14	3	1.5	0
495	2	16	0	4.33	0
496	1	12	0	1.83	0.58
497	1	12	0	1	0
498	1	15	7.5	2	3
499	1	13	0	1	0
500	1	13	0	1.83	0
501	2	13	0	0	3.25
502	1	12	0	4.5	2
503	1	14	1.5	0	2.17
504	1	15	0	0.88	2.54
505	1	16	0	5.33	2
506	1	14	0	1.13	3.19
507	2	14	0	4.13	0
508	2	11	0	0.92	0.5
509	2	15	0	1.33	0
510	2	14	0.75	0.75	0
511	2	16	0	3	1
512	1	11	0	2.75	5
513	2	13	1.5	1.5	0
514	1	15	0	5.17	2
515	2	12	0	0.92	0.38
516	1	12	0	2.75	0.42
517	1	15	0	1.25	0
518	1	15	0	3.33	3.92
519	1	15	0	0	0
520	2	13	1.13	1.25	0
521	1	15	0	0	0
522	2	14	0	2	0
523	2	15	0	0	0
524	1	15	4.5	4.17	2
525	1	11	0	0	0
526	1	12	0	4	4.97
527	2	15	0	0	0
528	2	12	0	0.75	1
529	1	12	0	4.13	0
530	2	15	0	2.5	0
531	1	13	0	0	0
532	2	14	0	0	0.63
533	2	13	1.88	3	0
534	1	15	0	0	6
535	2	14	0	0	0.14
536	1	13	0	3	4.5
537	2	16	0	0	1
538	2	12	0	1.83	0
539	2	15	0	0	0.35
540	2	11	0	0	0
541	1	11	3	1.5	0
542	2	15	0	3	0
543	1	14	0	0	4
544	1	13	0	2	0
545	1	13	0	4	0
546	2	13	0	2	0
547	2	13	0	0.92	0
548	2	11	0	2.56	5
549	1	13	0	0	0.67
550	2	12	0	1.83	0.13
551	2	14	0	2.44	0
552	1	14	0.75	0.67	2.42
553	1	14	0	5	0
554	1	11	0	1.5	0.75
555	1	13	0	3	3.67
556	2	17	0	0	0
557	1	11	0	0	0
558	2	14	2.25	3.5	2.03
559	2	15	0	0	0
560	2	15	0	0	0.96
561	1	12	0	0	4.08
562	2	12	0	1.5	0
563	2	12	3.75	2.75	0.75
564	1	15	0	0	0.33
565	2	13	0	0.83	0
566	1	11	0	1.5	0
567	2	17	0	0	0
568	1	16	0	2	0
569	2	16	2.25	0	4.33
570	2	14	0	5.5	0
571	1	14	0	2	0
572	1	17	0	2	0
573	2	16	0	0	1.22
574	2	12	0	3.5	0
575	1	14	0	3.75	0
576	2	15	0	0	1.25
577	2	12	0	7.08	1
578	1	17	2.25	0	0
579	2	14	0	4	0
580	1	14	0	0	0.21
581	2	13	1.5	0	0
582	1	14	0	0	0
583	1	14	0	4	1.5
584	1	14	0	1.75	0.21
585	2	12	0	1.5	0
586	2	15	0	0	8
587	1	15	0	0	2.22
588	1	14	0	0.88	0
589	2	17	0	1.25	0
590	2	12	0	1	0
591	1	14	0	3	1.5
592	2	11	0	2	0
593	1	13	0	0	0
594	1	15	3	1.25	0.31
595	2	15	2.25	3.5	1.83
596	1	11	0	4	4.56
597	1	16	0	1.5	0
598	1	16	0	0	0
599	2	11	3	2	0
600	1	13	0	4.17	5
601	2	13	2.25	2	0
602	2	12	0	4	0
603	2	17	0	5	0
604	1	12	0	3.21	0
605	2	15	0	0	1
606	1	16	0	1.5	0
607	2	12	0	0	0.29
608	1	12	1.5	1	0
609	2	14	1.5	4	1.38
610	2	15	0	0	2.14
611	1	11	1.88	1	0
612	2	12	1.5	3.88	0
613	1	13	0	0	1.38
614	2	13	1.5	1.5	0
615	2	12	0	1.25	0
616	2	14	0	1	0.33
617	1	12	0	1.5	0
618	1	12	3	3	0
619	2	11	0	1	5.33
620	2	13	0	0	0
621	2	17	0	7.75	0
622	2	12	0.75	2.75	0
623	1	16	0	0	0
624	1	16	0	0	0
625	1	14	0	2.67	0.83
626	2	13	5.25	2	1
627	2	13	2.25	2.25	0
628	2	15	0	0	0
629	1	17	0	1.5	0
630	2	11	0	7	0
631	1	11	0	0.92	1.21
632	1	13	0	2.67	0
633	1	11	0	0	0
634	1	12	3.75	5	0.58
635	1	16	0	0	3
636	1	15	0	10	6.33
637	2	11	1.5	1.83	0.67
638	2	13	0	0	0
639	2	17	0	0	2.21
640	2	14	0	1.04	0.82
641	1	12	0	3	0.21
642	2	12	0	3.5	0
643	1	17	0	3.06	1.17
644	1	16	0	0	0
645	2	16	0	1	0
646	2	13	0	4	0
647	1	14	3	1.75	1.39
648	1	15	0	2	0.75
649	1	14	0	1.5	0
650	2	14	0	0	5.83
651	2	12	0	0	0
652	1	13	0	0	4
653	2	16	0	0.67	0.19
654	2	14	0	1.25	0
655	1	13	0	0	1.5
656	1	13	0	2.5	0
657	1	12	3	1.5	1.25
658	1	14	0	0	3.67
659	1	17	0	3	0
660	1	17	0	0	0
661	2	11	0	2.25	2
662	1	16	0	4	4.17
663	2	12	0	0.92	0
664	1	15	0	4	0
665	2	15	0	3	0
666	1	15	1.5	2.5	1.25
667	2	17	0	2	0
668	1	17	0	0	0
669	1	12	0	6	3.5
670	1	16	0	0	4
671	1	14	0	0	4.96
672	1	13	0	1.67	5
673	2	14	1.5	3.38	0
674	2	17	0	5	0
675	1	15	3.75	3	0.83
676	2	15	0	0	0
677	1	12	1.5	0	0
678	2	13	0	0	0
679	2	13	0	0	1
680	2	14	0	2.33	0
681	1	12	0	2	1.17
682	1	13	0	8	1.5
683	2	13	0	0	1.19
684	2	13	0	1	2
685	2	13	0	0	0.08
686	1	11	6	6	2.17
687	2	17	0.75	0	0.5
688	1	15	0	0	0
689	1	11	0	2	0
690	1	14	0	2	1.5
691	2	13	0	5	0
692	1	13	1.5	3	0
693	2	12	0.75	0	0
694	1	13	0	3.5	0
695	1	13	0	4	1.56
696	1	16	0	0	0
697	1	11	0	3.33	0
698	1	17	0	8.33	1.5
699	2	15	0	0	0
700	2	16	1.5	1.5	3.44
701	1	13	1.5	0	1.67
702	2	11	0	4	0.69
703	1	13	1.5	1	0
704	1	13	0	5.5	0.83
705	1	11	0	4.5	0
706	2	16	0	0	2.25
707	2	13	0	0	0
708	2	11	1.5	4	0
709	2	13	0	0	0.5
710	1	14	0	1.13	0.58
711	1	12	0	0	0
712	2	12	1.5	4.25	0.75
713	1	16	0	11	0
714	2	15	0	4.13	1.5
715	2	15	0	1.5	10
716	2	15	0	0.92	12.76
717	1	12	0	1	10.25
718	2	13	0.75	1.38	0
719	2	16	0	0	0.5
720	1	16	0	0	0.67
721	1	12	0	1.5	0
722	2	16	0	0	1.5
723	2	13	1.5	1.5	0
724	2	15	3	4	2.17
725	1	15	3	6	0
726	1	13	0	4	1.33
727	1	14	0	3.78	1.71
728	1	12	0	0	1.25
729	2	17	0	0	0.49
730	2	16	0	0	1.5
731	1	15	0	4.67	0.29
732	2	14	0	4	0
733	1	13	0	3	4.92
734	2	12	0	0	0
735	1	11	1.5	1.67	0.58
736	1	13	0	1	6.22
737	2	14	0	0	2
738	2	11	3	3	0
739	1	14	0	0.22	0
740	1	14	0	1	0
741	1	17	0.75	2.5	0
742	2	16	0	1.5	9
743	1	14	0	0	0
744	1	16	0	3.17	0.63
745	1	14	0	0	2.75
746	2	14	0	1.5	0
747	2	13	1.5	0.88	1.5
748	2	11	0	0	0
749	1	17	1.5	6	0
750	2	16	0	0	2.98
751	1	16	0	2.5	1.39
752	2	16	0	0	2.42
753	1	15	0.75	5	0
754	1	11	0	1.5	5.83
755	2	17	0	2	1
756	1	12	1.5	1.5	2
757	1	13	0	6	0
758	2	14	0	2	1.18
759	1	15	0	2	8.33
760	2	15	0	0	0
761	2	12	0	0.75	0
762	1	14	0	0	0.64
763	1	13	0	0	14
764	2	14	0	6	0
765	1	13	0	0	0
766	2	14	0	2	0.83
767	2	14	0	3	2
768	1	15	0	1.67	12.92
769	1	12	0	6	0
770	1	11	0	1.67	0
771	2	14	0	2.5	0
772	2	17	0	0	0
773	2	17	0	0	4.67
774	1	13	1.5	4.17	1.03
775	1	15	0	1.25	0
776	1	11	2.25	1.67	8.33
777	1	17	0	2	0
778	1	13	0	2.75	3.06
779	2	17	0	1.25	0
780	2	12	0	1.22	0
781	1	12	0	1.38	2.92
782	2	16	0	0	0.88
783	2	13	0	0	0
784	1	12	0	3	0
785	2	13	0	0	0
786	1	15	0	2.75	0.5
787	1	16	0	5.17	1.67
788	2	17	0	1.38	0
789	1	12	0	4.92	0
790	1	16	0	0	2
791	1	13	0	0	1.33
792	1	11	0	1.82	0
793	1	11	0	0	0
794	2	15	4.5	2	0
795	1	14	0	0	0
796	2	15	0	0.17	0
797	1	16	6.75	7.5	0
798	2	17	0	0	0
799	2	17	1.5	1.5	0
800	1	15	0	0	2
801	2	17	0	1.68	1
802	2	15	0	0	1.01
803	2	14	0	0	0
804	2	16	0	3.83	0
805	2	11	2.25	1	0
806	2	13	4.5	5.5	1
807	1	17	0	0	0
808	1	11	1.5	2	0.83
809	2	15	0	1.5	1.33
810	1	16	0	1.83	0
811	2	16	0	4.5	2
812	2	14	0	0	0.63
813	1	14	0	1.5	0
814	2	12	0	0	0
815	1	16	0	1.5	0
816	1	12	0	0	0
817	2	14	0	1	1
818	2	17	0	1.75	0
819	1	14	0.75	6	0.75
820	1	11	0	2.25	0
821	2	11	0	6.63	1.19
822	1	13	0	3	0
823	1	13	1.5	1.5	0
824	2	11	0	1.5	0
825	1	11	3	3.75	5.25
826	2	13	2.25	3.75	0
827	1	16	0	0	1.17
828	1	11	0	1.13	0
829	2	11	0	4.13	0
830	1	12	0	2	0
831	2	17	0	0	0
832	2	11	0	0	0
833	1	15	0	4	0
834	1	12	0	1.5	0
835	2	14	0	3	0
836	1	12	0	1	1.56
837	1	11	0	5	0
838	1	12	0	0	0.63
839	1	12	2.25	2.06	0
840	2	11	1.5	1.5	8.82
841	1	12	0	1.25	0
842	2	11	0	3	0
843	1	15	0	0	0.63
844	1	16	0	1.25	0.42
845	2	13	1.5	0	1.9
846	2	13	0	8	0
847	1	12	0	1.5	0
848	2	11	0	6.63	2.58
849	1	12	0	2.08	0.67
850	1	17	0	0	4
851	2	14	0	0	0
852	2	16	0	0	0
853	2	12	0	0	0
854	2	14	0	2	0
855	1	16	0	9	0
856	2	12	0	1.5	0
857	2	13	1.13	1.33	0
858	2	16	0	2.29	0.17
859	1	16	0	3	0
860	2	12	0	0	0
861	1	17	0	8	4
862	1	11	0	0	2
863	1	15	0	4.58	0.83
864	1	12	0	0	0
865	1	15	0	0	4
866	1	16	0	0	2.5
867	1	15	0	0	0
868	2	15	0	3	0.83
869	1	11	1.5	3	0
870	2	17	0	0	2
871	2	15	0	0	5.75
872	2	15	0	0	1.33
873	2	15	2.25	2	1.67
874	1	11	0.75	0	4
875	2	14	0	0	0.67
876	2	15	0	0	0.5
877	1	12	0	0.46	0
878	1	14	0	4	2.22
879	2	14	0	4.58	0
880	1	14	3	4	1.56
881	1	17	0	1.5	2.97
882	1	14	0	0	0
883	2	14	0	0.75	0
884	1	13	3	1.5	1.25
885	1	17	0	1.5	0
886	1	16	0	4	3
887	1	13	0	0	2.22
888	1	16	2.25	3	0
889	1	14	0	9	2.08
890	2	17	0	0	0
891	2	12	0	7	2.38
892	2	13	0	1.75	0
893	1	17	0	1	3.58
894	2	15	0	2	0
895	1	15	1.5	0	0.83
896	1	14	1.5	1.38	1.31
897	2	14	0	4	0
898	2	15	0	0	0
899	2	17	0	0	3.17
900	1	11	1.5	0	1.33
901	2	13	0	0	0.28
902	1	16	0	0	0
903	1	11	0	2.5	0
904	1	14	0	0	0.5
905	1	16	4.5	4.13	0.58
906	2	11	0	2	0
907	1	15	0	0	9.92
908	2	11	0	0	0
909	2	11	0	2	0
910	2	13	0	3.5	0
911	2	12	0	1	0
912	1	13	0	0.76	0
913	2	13	1.5	1.75	0.58
914	1	17	0	0	0
915	1	13	1.88	2.25	1.33
916	1	17	0	3	0
917	2	13	0	0	2.22
918	2	12	6	10.5	0
919	1	11	0	2	2.83
920	1	11	3	3	0
921	1	12	0	0	0.29
922	2	14	0	0	6
923	2	12	0.75	1.38	0.88
924	2	13	0	0	0
925	2	14	0	0.88	0
926	1	15	0	4	4.86
927	1	15	0	2.5	1.5
928	2	13	3.75	3	9
929	2	12	0	3	3
930	1	16	0	2	0
931	1	12	0	1.5	0
932	2	17	0	0	0
933	1	12	0	1	0.5
934	1	16	0	0	2
935	1	14	0	5.58	0
936	1	14	0	0	0.83
937	1	11	1.88	2.25	0
938	1	15	0	0	2.67
939	1	12	3	0	1.5
940	2	17	0	0	1.33
941	2	17	0	0	0
942	1	15	0	2	0
943	2	11	0	0	0
944	1	13	0	1.33	1.5
945	1	11	3	1	0.54
946	2	14	1.5	2.75	1.15
947	2	17	0	0	7.71
948	2	13	0	0	0
949	1	12	0.75	4.5	0
950	1	16	0	1.5	1
951	2	12	0	0	1.58
952	1	15	0	4.5	0
953	1	13	0	6	0
954	1	15	0	0	0
955	2	13	0	0	0
956	2	14	0	0	0.13
957	1	11	0	1.5	2.33
958	1	12	0	1.5	9
959	2	15	0	0	1.5
960	2	15	0	0	0
961	2	16	0	0	0
962	1	11	0	3	0
963	2	11	0	5.96	0
964	1	12	0	1.75	0
965	2	14	0	0	0
966	1	14	0	4	0
967	2	13	0	0	0
968	2	16	0	1.38	0
969	2	16	0	0	1.38
970	2	17	0	0	1.5
971	2	15	0	0.58	0
972	2	14	0	0	0
973	1	16	0	0	0.33
974	1	15	0	0	0.89
975	1	16	0	0	0
976	1	14	0	4.75	4
977	2	16	0	4.13	0
978	2	11	1.5	1.5	2.33
979	1	11	0.75	1.76	0.67
980	2	14	0	0	0
981	2	12	0	0	1
982	2	14	0	0	5.46
983	1	14	0	1.5	1.5
984	2	15	0	0	0
985	2	15	0	1	0
986	1	17	0	6.5	0
987	2	13	0	1	0
988	1	17	0	0	4.33
989	1	11	0	0	1.38
990	1	16	1.13	1.67	0.83
991	2	11	0	1	1.71
992	1	12	0	0	3.17
993	1	17	0	0	0
994	1	17	0	7.58	0
995	1	11	1.5	1.5	0
996	2	13	0	0	0
997	2	14	0	2.5	0.25
998	2	12	0	0	1.5
999	2	14	0	0	0.64
1000	2	17	0	0.5	0.83
1001	2	14	0	0	3.5
1002	2	17	0	4.5	0
1003	1	17	0	1.5	0
1004	1	13	0	1.67	0.11
1005	1	14	0	0	0
1006	2	12	0	1.83	5
1007	2	13	0	0	0.67
1008	1	12	0	4.75	0
1009	2	12	0	0	7
1010	2	17	0	0	0
1011	2	14	0	4	7.08
1012	1	14	0	4.17	0
1013	1	14	0.75	5	0.33
1014	1	12	0	1.5	0
1015	1	11	1.5	1.38	0
1016	2	14	0	2	0
1017	2	13	1.5	1.5	0
1018	1	12	0	1.5	1.25
1019	1	16	0	4.5	2.5
1020	2	17	0	0	0
1021	2	14	0	0	0.5
1022	1	14	0	1	0
1023	1	17	0	1.67	0.33
1024	2	14	0	1	0.67
1025	2	15	0	1.5	0
1026	1	17	0	1	0
1027	2	15	1.5	0	0.5
1028	2	14	0	0	1
1029	2	16	0	1	0
1030	1	17	0	3	0.67
1031	2	12	0	2	0.79
1032	1	15	0	0	5
1033	2	16	0	4	0
1034	2	11	0	3	0.22
1035	2	12	0	1.5	0
1036	1	14	0.75	1.25	0
1037	1	13	0.75	10	5
1038	2	11	0	0	2.5
1039	2	15	0	2.5	0.63
1040	1	12	0	4	0.42
1041	2	13	0	0	0
1042	1	17	0	2	0
1043	2	11	0	0	0.58
1044	2	14	0	4.33	12.44
1045	1	11	2.25	12.22	0
1046	2	11	0	1	0
1047	2	12	0	0	0
1048	2	15	0	1	0
1049	1	12	0	1	1
1050	1	13	0	1.25	0.65
1051	1	16	1.5	2.13	0.67
1052	1	17	6	6	6.75
1053	2	11	0	0	1
1054	2	12	0	5.5	0
1055	1	14	0	0.92	4.17
1056	2	11	0	5	0
1057	1	14	0	4.17	0.63
1058	2	13	0	0	0.42
1059	2	16	0	1.5	0.38
1060	2	17	0	0	0
1061	1	16	0	1	0
1062	2	15	0	0	1
1063	1	13	0	0	0
1064	2	13	0	1.33	0
1065	2	12	0	2.25	0
1066	1	16	0	4.5	3.75
1067	2	12	0	0	0
1068	1	17	0	1.75	0
1069	2	16	0	0	1.58
1070	1	15	0	7	0
1071	2	11	0	0	0
1072	2	12	0	1.5	0.5
1073	2	17	0	0	0
1074	1	11	0	2.25	1.5
1075	2	15	3	2	0
1076	1	16	0	0	0.9
1077	1	13	0	1	1.38
1078	1	14	0	0	0.19
1079	1	14	0	2.17	0
1080	2	17	0	1.5	0
1081	2	12	1.5	1.75	1
1082	2	11	1.05	1	0.44
1083	1	15	0	2.5	7.79
1084	2	13	0	0	1.5
1085	2	16	0	0	0.25
1086	1	16	0	0	0.67
1087	2	11	0	0	0
1088	2	13	0	0	0
1089	2	14	0	0	0
1090	2	12	0	2.75	0.5
1091	1	11	0	0.83	0
1092	2	12	0	0	0
1093	2	15	0	1.5	2.19
1094	1	12	0	6	0
1095	2	11	0	0	0
1096	1	16	0	0	0.67
1097	2	11	3.75	2.92	0
1098	2	12	2.25	1.83	2.04
1099	2	13	0	7.5	0
1100	2	15	0	0	0
1101	1	15	0	4	0
1102	2	17	0	0	4.44
1103	2	11	0	1.58	5.92
1104	2	15	0	0	0
1105	2	11	0.75	1.5	0.21
1106	1	15	0	0	11.33
1107	2	12	0	0	2
1108	1	11	0	6.33	0
1109	2	16	1.5	1.5	0
1110	1	13	0	0	0
1111	1	11	0	0	2.75
1112	2	15	0	0	0
1113	2	12	0	2	0
1114	1	11	0	0	0
1115	1	11	0	1	0
1116	1	17	0	0	4
1117	2	14	0	0	0
1118	2	13	0	0	0.92
1119	2	13	0	4	0
1120	1	11	0	0	1.33
1121	2	14	0	0	0.44
1122	2	16	0	1.83	4.06
1123	1	12	0	0.92	0.33
1124	2	17	0	0	0.25
1125	2	12	0	0.92	2.75
1126	1	13	0.75	6	0.71
1127	2	16	0	0	4.15
1128	1	17	0	10	0
1129	1	15	0	0	4
1130	2	11	0	3	0
1131	1	12	0	0.33	0.5
1132	2	17	0	0	0.63
1133	2	13	0.75	0	0
1134	1	12	0	3.33	2.5
1135	1	12	0	0	3
1136	1	12	3	3	0
1137	2	13	0	0	3.22
1138	2	16	0	0	0.75
1139	2	14	0	2	0.92
1140	1	15	0	0.67	1
1141	1	12	0	0.92	0
1142	2	12	0	7.5	1
1143	1	12	0	0	0
1144	1	12	0	0	0
1145	1	12	0	3	0
1146	1	14	0	1.25	0.17
1147	2	17	0	0	0.42
1148	2	12	0	0.5	0
1149	2	13	0	1.25	0
1150	1	14	0	4	0
1151	2	15	0	0	0
1152	1	14	0	2.38	4.56
1153	2	12	0	0	4.25
1154	2	12	0	0	0
1155	1	12	0	1.83	0.42
1156	2	12	0.75	1	2.29
1157	2	16	0	0	1.5
1158	1	15	0	8	0
1159	2	16	0	0	2.58
1160	1	11	0	3	2.92
1161	1	13	0	3	1
1162	2	14	4.88	6.25	1.5
1163	2	16	0	2	1.5
1164	2	13	1.5	0	1.5
1165	2	13	0.75	0.75	3
1166	1	17	0	3.5	0
1167	2	12	0	4	0
1168	1	12	0	0	0
1169	1	15	0	1	0
1170	1	15	1.5	3	0
1171	1	16	0	6.42	0.42
1172	2	11	0	6	0
1173	1	13	0	2.67	0
1174	1	13	4.5	4.67	0
1175	2	16	0	1.17	0
1176	1	14	0.75	0	1.71
1177	1	17	0	0	5.83
1178	2	13	0	0	0.42
1179	1	12	0	2	0
1180	1	11	0	0	3
1181	1	11	0	0	0
1182	2	16	0	0.83	0
1183	2	17	0	0	1
1184	2	16	0	1.5	0.5
1185	2	12	0	1.5	0
1186	2	14	0	1	0
1187	1	12	0.75	4.08	1.17
1188	2	11	2.25	2.25	0
1189	2	11	0	2.29	0
1190	1	12	0	1.38	0.22
1191	1	16	0	3.33	7.17
1192	2	15	0	0	5
1193	2	11	3	3	3.67
1194	1	17	0	0	2
1195	1	11	1.5	1.13	0.83
1196	2	14	0	1.5	0
1197	1	12	0	3	14
1198	2	14	0	1.38	2
1199	2	16	0	0	0
1200	1	11	0	1.33	0
1201	1	17	0	10	0
1202	1	11	0	1	0.5
1203	1	16	0	3.33	1.94
1204	1	17	0	0	1
1205	1	17	0	4.5	0
1206	1	17	0	1.5	2.79
1207	2	12	0	2	0.94
1208	1	12	0	0	0
1209	1	11	0	0	1
1210	1	15	0	0	4.17
1211	2	17	1.5	3	0
1212	1	11	2.25	3	4.92
1213	1	17	0	6.42	0
1214	1	16	0	4.5	0.89
1215	2	12	0	1	0
1216	2	14	0	1.5	0
1217	1	17	0	10	1.5
1218	2	12	0	2	0.5
1219	1	16	1.5	0.83	0
1220	1	13	0	0.38	1.67
1221	2	16	0	0	1
1222	1	13	0	0	0
1223	2	14	1.13	3.5	1.83
1224	1	15	0	6.25	0
1225	1	13	0	1.5	1.17
1226	2	17	1.5	1.92	0.33
1227	1	17	0	2.25	1.13
1228	1	11	1.5	0	0
1229	1	15	0	2	1.19
1230	2	16	0.75	1.5	2.17
1231	2	17	0	2	4.44
1232	1	14	1.5	5.5	3.33
1233	1	13	4.13	2.63	0
1234	1	16	0	3.75	0
1235	1	13	0	0	3.83
1236	1	12	1.5	1.5	0
1237	1	15	0	0	0
1238	1	13	0	5.67	3.31
1239	2	13	0	0	1.67
1240	2	12	0.75	4	0
1241	2	15	0	1.5	0.5
1242	2	13	1.5	0.72	1.22
1243	2	12	0	0	3.5
1244	2	15	0	3	1.25
1245	1	11	0	4	4.88
1246	2	16	0	0	0
1247	2	15	0	2	1
1248	1	12	0	0	0
1249	1	14	0	0	6.67
1250	1	16	0	0	0
1251	2	14	0	1.5	0
1252	2	13	0	0	0.28
1253	1	15	0	7.5	0
1254	1	15	0.75	0.92	0.15
1255	1	15	0	1.5	0.25
1256	2	17	0	4	4
1257	2	12	0.75	0	0.63
1258	1	15	0	0	0
1259	2	13	0	0	0
1260	2	14	0	1.5	2
1261	1	13	0	0	0
1262	2	15	0	1	0
1263	2	12	0	1	0
1264	1	15	0	6	0
1265	2	11	0	0	0.75
1266	1	11	1.5	5.21	0.44
1267	2	12	0	7	4
1268	2	16	0	0	1.92
1269	1	15	0	7.58	0
1270	2	13	0	0	3.58
1271	2	14	0	4	0
1272	2	13	0	1	0
1273	2	14	0	1.5	4.17
1274	2	11	1.5	3	1.46
1275	1	15	0	0	0
1276	2	15	0	10.08	1.15
1277	1	12	0	2	0
1278	2	11	3	2.5	1.63
1279	2	12	0	3	0
1280	2	16	4.5	4.67	0.38
1281	1	16	0	0	22.5
1282	2	13	0	5	1.02
1283	1	15	0	1.5	3
1284	2	12	0	3	0
1285	1	11	3	2	1.33
1286	1	13	0	2.5	0.26
1287	2	17	0	2.88	5.96
1288	1	11	0	3	0
1289	1	17	1.5	9	1.5
1290	1	16	0	0	1.5
1291	2	13	0	1	2
1292	2	17	0	0	0
1293	2	12	1.5	2.5	1.25
1294	1	13	0	1.38	0
1295	2	17	0	0	0
1296	2	12	0	1.75	1.88
1297	1	13	0	1.25	0
1298	1	17	0	2	1.38
1299	1	11	1.5	1.67	0
1300	1	12	0	3	0
1301	1	12	0	0	8
1302	1	15	0	6	2.92
1303	1	11	1.5	4.5	0
1304	2	15	0	0	0
1305	1	13	0	3	0.25
1306	2	12	0	9	0
1307	1	16	0	0	4
1308	2	17	0	0	0
1309	2	16	0	4.5	2.33
1310	1	12	0	1.83	0
1311	2	16	0	2	0
1312	1	12	0	3.33	3.17
1313	1	16	0	0	2
1314	2	17	0	2.29	0
1315	2	16	0	0	0.42
1316	1	14	0	0	0.33
1317	1	15	0	1.33	0
1318	2	15	0	1.67	0
1319	2	13	0	0	1.56
1320	2	16	0	2.5	0
1321	2	17	0	1.25	0
1322	1	17	0	3	0.4
1323	1	13	0	0	1.67
1324	2	14	0	3	2
1325	2	15	0	0	2
1326	1	15	0	4	0
1327	2	12	0	4.25	0
1328	2	13	0	3.33	0.97
1329	1	13	0	6	1.5
1330	2	17	0	3	2.63
1331	1	11	0	0	0
1332	1	13	0	4	1.17
1333	1	16	0	9.22	0
1334	2	11	0	0	2
1335	2	15	1.5	0	4.79
1336	1	13	0	3	0
1337	2	15	0	0	1
1338	2	16	0	0	0
1339	1	17	0	0	0
1340	2	15	0	1.75	0.86
1341	1	13	0	0	2.73
1342	1	12	0	5	3.25
1343	2	17	0	2	0
1344	1	13	1.5	0	14.42
1345	1	11	0	2	4
1346	2	14	0	0.75	0
1347	2	12	0	2.5	0
1348	1	14	0	0.88	0.25
1349	2	13	0	3.21	0.83
1350	1	11	1.5	3.5	1.5
1351	2	15	0	0	0.33
1352	2	11	0	2.5	0
1353	2	11	0	3	0.04
1354	2	12	0	0	0
1355	1	11	0	0.75	0
1356	1	16	0	0	10
1357	1	15	0.75	3.75	0
1358	2	16	0	0	0.25
1359	1	17	0	0	0.5
1360	2	14	0	3	0
1361	1	15	0	0	2
1362	1	16	0	1.83	2.03
1363	2	17	0	0.76	0
1364	2	13	0	2	1.33
1365	1	11	0	2	4.25
1366	1	11	0	0	0
1367	1	14	0.94	1	4.5
1368	2	16	0	1.5	0
1369	1	11	4.5	1.38	0.25
1370	2	12	0	0	0
1371	2	11	0	6.04	0
1372	1	16	0	0	3
1373	2	13	0	0	1.17
1374	2	11	0.75	0	1.17
1375	1	16	0	0	4.25
1376	1	12	0	0.92	0
1377	1	14	2.25	1.38	3.08
1378	2	12	0	4.5	0
1379	2	13	0	0	0
1380	2	14	0.75	0	2.89
1381	1	11	0.75	2.75	1.25
1382	2	14	0	0.67	1.5
1383	2	11	0	0	0
1384	2	17	0	5.67	0.5
1385	2	15	0	1	0
1386	2	14	0	0	0
1387	1	11	0	1.5	0.39
1388	2	11	1.5	1.5	1.25
1389	2	14	0	0	1.31
1390	1	14	0	3	0.44
1391	2	13	3	0	6.75
1392	2	11	0	1.6	5
1393	1	13	0.75	2	0
1394	1	15	0	0	0
1395	2	16	0	12	0
1396	2	13	0	3	1.25
1397	1	15	0	2	0.5
1398	2	12	0	5.5	0
1399	1	11	0	0.75	2
1400	2	16	0	0	0
1401	1	16	0	0	0
1402	2	12	1.5	1.83	0.38
1403	1	14	0	1.5	0
1404	2	17	0	0	0.13
1405	2	13	0	2.52	0
1406	1	17	0	4	2.5
1407	2	13	0	1	0.49
1408	1	11	0	0	0.47
1409	1	13	0	3	6
1410	2	12	0	2.33	2
1411	1	17	0	3	0
1412	2	11	0	0	1.25
1413	2	13	0.75	2	0
1414	2	17	0	2.08	0
1415	2	16	0	6	0
1416	1	13	0	0	2.25
1417	2	15	0	1.83	2
1418	2	17	0	3.67	1.25
1419	2	16	1.5	1	0
1420	2	12	0	0	0
1421	1	17	0	0	6
1422	2	12	1.5	6	2.33
1423	2	15	0	1.25	1.5
1424	2	12	0	0	0
1425	1	16	0	2.5	0
1426	2	11	0	2.5	0
1427	1	15	0	0	0
1428	2	12	0	0	0
1429	2	16	0	0	0
1430	2	16	0	2	0
1431	2	12	0	1.83	0
1432	2	13	0	0	0.03
1433	1	17	0	11.17	0
1434	2	13	0	0.92	0
1435	2	11	0	0	0
1436	2	17	0	1.5	1.02
1437	1	16	0	0	0
1438	2	16	0	10.5	7.5
1439	1	16	0	3	3.33
1440	1	13	0	3.5	0
1441	2	12	0	2	0.75
1442	2	15	1.5	1	1
1443	1	15	0	0	0
1444	1	11	1.5	3	0
1445	2	17	0	4.5	2.83
1446	2	11	0	2.25	0
1447	2	11	0.75	0	1
1448	1	14	0	4.5	0.97
1449	2	17	4.5	4.5	0
1450	2	13	0	2.44	0
1451	2	16	0	0	0
1452	2	16	0	2.25	3.92
1453	2	12	2.25	1.25	7.67
1454	1	13	0	0	4.17
1455	2	15	0	2.13	0
1456	1	12	0	4	0
1457	1	13	1.5	2	2
1458	1	11	0	4.5	0
1459	2	17	0	1	0
1460	2	13	0	0	0.69
1461	2	15	1.5	1.5	1
1462	1	13	0	3.5	3.33
1463	1	17	0	4	0
1464	1	17	0	0	0.75
1465	2	14	0	3.33	0
1466	2	12	0	0	0
1467	2	13	0	0.83	0
1468	1	13	0	0	3.83
1469	1	11	0	1.38	0
1470	1	12	0	0	1.27
1471	1	16	3	2.33	2.92
1472	2	14	0	0	0
1473	2	13	0	1	0
1474	2	15	0.75	4.33	3.78
1475	2	11	0.75	1.25	1
1476	2	17	0	3	0.67
1477	2	12	0	4	0.25
1478	1	16	0	3.46	1.33
1479	2	14	0	1.31	0
1480	1	14	0	0	0
1481	1	11	0	2	0
1482	2	12	0	0	0
1483	1	15	1.5	0	9.67
1484	1	15	0	1	0.67
1485	2	13	0	0	0.25
1486	1	14	0.75	2.67	3
1487	2	11	0	0	0
1488	2	15	0	1.5	0
1489	2	12	0	0	0
1490	2	11	0	1.71	1.33
1491	1	11	0	0	4.26
1492	2	13	0	1	1.01
1493	2	11	0	2.58	0
1494	2	15	0	0	0
1495	2	15	0	0	0
1496	1	16	0	0	11.67
1497	1	15	0	3	0
1498	2	11	0	0	0
1499	1	11	0	4.5	3.33
1500	1	15	0	1.5	0
1501	1	14	0	0	0
1502	2	15	0	0	1.69
1503	1	15	0	0	1.33
1504	2	12	0	3.31	3.83
1505	1	13	0	0	0
1506	1	15	0	1.5	0
1507	1	11	0	0	0
1508	1	12	0	0	0
1509	2	16	0	0	0
1510	1	11	3.75	4.33	7.83
1511	1	13	1.5	4.92	0
1512	1	17	3	2.88	3.17
1513	1	15	4.5	5.33	0.75
1514	2	17	0	0	0
1515	1	13	0.75	2.38	0
1516	1	15	0	5.5	1.5
1517	2	15	1.5	1	2
1518	2	11	0	0.29	0
1519	2	11	0	0	0
1520	2	12	0	2.75	0.42
1521	2	13	0	0	1.33
1522	2	14	0	0	0
1523	1	16	0	0	0
1524	2	13	0	5	0
1525	2	15	0	1.5	0
1526	1	15	0	10	0
1527	2	11	0	3	0
1528	1	12	0	1	0
1529	2	13	0	0	0.42
1530	1	12	0	0	1.33
1531	1	14	0	0	3.61
1532	1	12	0	3	2.25
1533	2	12	0	2	0
1534	1	17	0	0	14.58
1535	2	15	1.5	0.67	0
1536	2	11	0	2	0
1537	1	17	0	0	3.5
1538	1	12	0	0	0.69
1539	2	16	0	0	0.06
1540	2	17	0	0	0
1541	1	13	0	1	2.67
1542	1	15	0	0	0
1543	1	16	0	0	1.17
1544	1	14	0	1.38	0
1545	2	14	0	3	0
1546	2	17	0	0	0.33
1547	1	16	0	1.5	1.5
1548	2	11	0	1.5	0
1549	1	12	0	3.33	0
1550	2	14	0	1.5	0
1551	1	14	0	1.5	0
1552	2	14	0	0	0
1553	1	17	0	0	0
1554	1	12	3.75	2.58	0
1555	1	17	0	4.5	5.33
1556	2	16	3.75	1.25	0
1557	1	12	0	0	0
1558	2	15	0	0	0
1559	1	11	1.5	4.42	0
1560	2	17	0	0	0
1561	1	11	2.25	3	0
1562	1	14	0	0	4.46
1563	2	11	1.5	1.75	1.75
1564	1	16	0	0	4.5
1565	1	17	5.25	2	0
1566	2	14	0	1.83	0
1567	2	17	0	1	0
1568	1	11	0	4	0
1569	2	16	0	1.5	0.75
1570	2	16	0	0	2.92
1571	2	11	0	0	0
1572	2	16	1.5	6.5	0.5
1573	1	13	0	1.5	0.58
1574	1	13	1.5	0	1.25
1575	1	12	0	1.5	0
1576	1	17	1.5	4.5	1.92
1577	1	12	0	3	0
1578	2	12	0	1	0
1579	1	14	0	1.5	0
1580	1	13	0	1	0.25
1581	1	15	0	1.5	0.17
1582	2	17	0	2.5	0
1583	2	16	0	0	0
1584	1	11	3	5	0
1585	2	11	0	2.5	0
1586	1	12	0	1.5	0
1587	1	16	0	2.29	0
1588	1	11	0	7.67	0
1589	1	14	0.75	8	0.53
1590	2	12	0	2	0
1591	2	12	0	0	0
1592	2	17	2.25	7	0
1593	2	11	0	1.25	0
1594	1	12	0	3	8.08
1595	2	15	0	0	0.33
1596	2	12	0	5	0
1597	2	13	0.75	0.67	0
1598	2	17	0	0	4.04
1599	1	11	0	1	6
1600	2	15	0	1.5	1.31
1601	2	16	0	3	4
1602	2	15	0	1	0.5
1603	1	16	0	0	0.33
1604	2	15	3	2.6	0.25
1605	1	11	0	1.5	0
1606	2	12	0	4.25	0
1607	1	16	1.5	3.75	3.89
1608	1	16	0	3	0
1609	1	13	0	1.5	0
1610	1	15	1.5	3.17	1.96
1611	1	16	0	1.5	7.33
1612	1	13	1.13	0	0
1613	2	14	0	0.83	0
1614	1	12	0	0	0
1615	2	12	0	8	0.83
1616	1	13	0	0	0
1617	2	14	1.5	6.5	1.67
1618	2	14	0	0	1.5
1619	2	17	0	5.96	0.33
1620	1	12	1.5	2.75	1.5
1621	1	13	0	1.38	0.33
1622	1	15	1.5	6.5	2
1623	1	12	0	3.67	0.58
1624	1	12	0	0	5.17
1625	1	12	0	0	11
1626	2	14	0	0	0
1627	2	16	0	0	0
1628	2	11	1.5	1.5	0
1629	2	16	0	1	0
1630	2	13	0	2.29	1.92
1631	1	11	0	0	0
1632	2	12	0	0	0
1633	2	13	0	0	0
1634	1	12	0	3	0
1635	2	15	0	0	0
1636	2	17	0	1.5	1.5
1637	2	17	0	0	1.31
1638	2	11	1.5	3.08	0
1639	1	11	0.75	1	0.25
1640	1	12	0	1.5	0
1641	1	13	4.5	7	2
1642	2	15	0	1.5	1.15
1643	1	14	0	0	5.83
1644	2	11	1.5	0	2.75
1645	1	14	0	4.5	0.58
1646	1	16	0	11	3
1647	1	12	0	2.83	0
1648	1	17	0	0.88	1.25
1649	2	11	0	1.5	0
1650	1	12	0	3.67	0
1651	2	17	0	1.75	0.5
1652	2	15	0	0	0
1653	2	11	0.75	0	0
1654	1	15	0	0	0
1655	1	11	1.5	3.5	1.25
1656	2	13	0	1.5	0
1657	2	13	0	0.92	0.75
1658	2	16	0	0	0
1659	2	13	1.5	0	0
1660	1	11	0	1.5	0
1661	1	13	1.5	1.13	1.25
1662	1	14	0	3	8.42
1663	1	11	0	3.17	0.72
1664	2	14	0	6	0
1665	1	17	0	1.5	1
1666	1	17	0	0	0
1667	2	14	1.5	1.38	0.38
1668	2	12	0	1	0
1669	2	17	0	0	0
1670	2	15	0	0	0
1671	1	15	0	1.42	2
1672	2	12	0	0	0
1673	2	13	0	3	0.58
1674	2	13	0	3.5	0.49
1675	2	16	0	1.17	1.67
1676	2	12	0	0	0.96
1677	2	11	0	0	0.75
1678	1	15	0	0	3.15
1679	2	15	0	0	0
1680	2	13	0	0	1.08
1681	2	17	0	0	0
1682	1	13	0	1.5	0
1683	1	15	0	1	0.67
1684	1	15	1.5	6	1
1685	1	17	0	0	3.33
1686	1	17	0	1.5	0
1687	2	15	0	1	0
1688	2	12	2.25	1.67	1.67
1689	2	11	0	3.5	0
1690	2	13	0	1	0.42
1691	1	14	0	4.67	1
1692	2	15	0	0	0.31
1693	1	13	1.5	3.44	2
1694	1	15	0	5	0
1695	1	14	0	0	1.67
1696	1	11	0	0	0
1697	1	17	0	5.5	2.5
1698	1	13	0	0.58	0.38
1699	1	17	0	0	0
1700	1	13	0	3.67	10.49
1701	2	16	0	0	1.63
1702	2	17	0	0	1.5
1703	2	13	0	1	0
1704	2	14	0	0	2.5
1705	1	12	1.5	3.25	0
1706	2	13	0	3.21	1
1707	2	15	1.5	0	0
1708	1	11	3	1.75	0.44
1709	1	11	0	6	1.03
1710	1	16	0	0	1
1711	1	17	0	2	0
1712	2	13	0	6	1.38
1713	1	12	0	0	1.89
1714	1	17	0	2	2
1715	2	11	0	0	0
1716	2	17	0	1.5	0
1717	1	12	0	0	0
1718	1	17	0	6	0
1719	2	13	2.06	2	0
1720	2	15	0	0	0
1721	2	14	0	4.5	0
1722	1	12	0	1.5	0
1723	1	14	1.5	1.5	2
1724	1	14	1.5	2	0
1725	1	12	1.5	9	1.88
1726	1	17	0	0	1.33
1727	1	13	0	6.42	1.52
1728	2	11	0	0	0.46
1729	2	14	0	2	2.75
1730	2	14	0	0	0
1731	2	11	1.5	1.38	0
1732	1	12	0	5	0
1733	1	15	0	0	3.33
1734	1	12	0	3	0
1735	2	11	0	1.75	0
1736	1	11	3	3	0
1737	2	15	0	0	0
1738	2	12	0	3	0
1739	2	16	0	0	4
1740	1	11	0	1.63	0
1741	2	13	0	1.13	1.25
1742	2	14	0	2	0.39
1743	2	15	0	0	2
1744	2	16	0	0	0
1745	1	16	0	0	0
1746	2	12	0	0.75	0
1747	1	16	3	4.5	0
1748	1	12	0	0	0
1749	2	13	0	1	0
1750	2	13	0	1	0
1751	2	13	0	9	0
1752	2	16	0.75	1	0
1753	2	12	0	1.75	0
1754	2	11	0	0	1.17
1755	2	12	0	2.75	0.25
1756	1	12	0	0	0
1757	1	12	3	1.5	0.89
1758	1	15	0	4	1
1759	2	15	0	3.21	0.58
1760	2	13	0.75	3.83	0
1761	2	15	0	3	0
1762	1	12	1.5	2	0.83
1763	1	15	0	2	3.13
1764	1	17	0	0	2
1765	2	11	0	0	1.67
1766	2	11	0	1	0.13
1767	2	14	0	0	0.31
1768	1	12	0	3.9	2.13
1769	2	14	0	0	0
1770	1	17	0	0	5.93
1771	2	16	0	0	0
1772	2	15	0	2.5	0
1773	1	13	0	3	0
1774	2	17	0	0	0
1775	1	15	0	0	0.33
1776	2	13	0	1.5	0
1777	1	11	0	1.5	0
1778	2	11	0	0	2
1779	1	12	0	0.92	0
1780	2	12	0	0	2.83
1781	2	13	1.5	0	0
1782	2	14	0	1.25	0
1783	1	11	0	0	0
1784	1	17	0	0	0
1785	2	11	1.5	0	3.13
1786	1	15	0	1.38	2.33
1787	1	11	0.75	0	1.5
1788	1	13	0	1.33	11
1789	1	15	0	0	0
1790	2	12	0	0	0
1791	1	17	0	0	0.24
1792	1	14	0	1.13	2.5
1793	2	16	0	9.29	0
1794	1	16	0	8.14	0
1795	1	15	0	1.25	0
1796	2	16	0	0	0
1797	1	15	0	1.5	0
1798	2	15	0	0	0
1799	1	16	0	3	1.33
1800	1	16	0	6.42	0
1801	1	14	0	3	0
1802	1	11	0	2.5	3.88
1803	2	15	0	0	0.61
1804	2	15	0	0	0
1805	2	12	0	0	0
1806	2	16	0	9	0
1807	1	11	0	1.38	0
1808	1	12	0	8	0
1809	2	14	0	0	0
1810	1	14	0	1.5	0
1811	2	12	0	0	0.83
1812	2	15	0	0	0
1813	2	17	0	0	3.75
1814	1	16	0	0	4
1815	2	11	0	3	0
1816	1	14	0	4.33	3.33
1817	2	12	0	0	0.83
1818	2	15	0	4	1.5
1819	2	14	0	1.5	3.58
1820	2	15	0	1.5	0
1821	2	15	0	0	0
1822	2	16	0	0	2
1823	1	14	1.5	2	3.11
1824	2	13	0	0	2.42
1825	2	17	0	3.5	0
1826	1	13	1.5	3	0
1827	2	13	0	9	0
1828	1	14	0	0	3
1829	1	14	2.25	2.5	3.5
1830	2	14	0	0.92	0
1831	1	17	0	0	0
1832	1	17	0	1	0
1833	1	11	0	1.5	0
1834	2	14	0	0	0
1835	1	17	0	1.5	1.5
1836	2	14	0	3.5	1.42
1837	2	13	0	0	0.96
1838	1	17	4.5	6	1.6
1839	1	12	3	3	4.17
1840	1	17	0	0	0.19
1841	1	12	0	3	1.11
1842	1	14	0	0	2
1843	1	13	0	1.5	0
1844	1	17	0	0	0
1845	2	12	0	1.75	0
1846	1	14	0	0	0
1847	2	17	0	2.15	0
1848	2	15	0	1	0
1849	2	12	0	4	0
1850	1	12	0	1	0.67
1851	2	17	0	6.67	0.92
1852	2	17	0	0	0
1853	2	12	0	0	1
1854	1	17	0	4.5	0
1855	1	11	3	3	1.58
1856	1	14	0	3.58	0
1857	1	14	0	0	0
1858	2	14	0.75	0	0.5
1859	2	11	0	0	0
1860	1	17	0	3.25	0.67
1861	1	17	0	6	2.67
1862	2	16	1.5	1.75	0
1863	1	15	0	0.75	0.42
1864	1	17	0	6.88	0.68
1865	1	13	0	3	1.75
1866	2	11	0	1.5	4
1867	2	12	0	5	0
1868	1	16	0	0	0
1869	1	16	0	5.42	1.06
1870	2	12	0	4	0
1871	1	14	0	1.5	0.75
1872	2	16	0	0.5	0.33
1873	1	11	1.5	0	0
1874	2	11	0.75	0	0
1875	1	15	0	3	2.67
1876	2	17	2.25	0	3
1877	1	11	0	6	0
1878	2	13	0.75	2	0.58
1879	2	12	0	9.17	0
1880	1	15	0	0	0.13
1881	2	12	0	0	0
1882	2	16	3	2.33	0
1883	2	14	0	0	3.67
1884	2	15	0	4	0
1885	2	12	0	0	0
1886	1	17	0	0.83	0.56
1887	2	15	0	0	0
1888	2	12	0	4.75	0
1889	2	11	0	1.83	0
1890	2	15	0	0	0.54
1891	2	17	0	0	4
1892	2	15	0	1.38	3.27
1893	2	14	0	1	2.5
1894	2	11	0	3.5	0
1895	2	13	0	2	0
1896	1	17	0	3	0
1897	1	13	0	2	0
1898	1	15	1.5	1.5	0
1899	1	17	0	3.75	0
1900	1	17	0	0	2
1901	1	17	0.75	1.5	1.06
1902	1	14	0	4.17	6.53
1903	2	15	0	1	1
1904	1	15	0	3	3
1905	2	12	0	0	0
1906	1	16	0	0	2.5
1907	1	17	0	2	0
1908	2	14	0	0	1
1909	2	12	1.5	3.21	1.38
1910	2	11	3.56	4.5	0
1911	1	12	0	3.67	2.5
1912	2	11	0	0	0
1913	1	12	0	1.25	0.38
1914	1	17	1.5	3.67	3
1915	1	13	0	0	6
1916	2	11	0	1.5	0
1917	1	11	0	3.75	0
1918	2	14	0	1.67	0
1919	1	13	0.75	3	1.04
1920	1	12	0	0.83	0
1921	2	11	1.13	1.5	6.33
1922	1	16	0	4	0
1923	1	17	0	5	0
1924	2	13	0	0	0
1925	2	12	0	1.5	5.83
1926	1	17	0	0	4.17
1927	1	12	0	2	0.13
1928	2	12	0	3	0
1929	1	14	0	4.5	1.08
1930	2	15	0	0	1.08
1931	2	14	0	13	0
1932	2	16	0	0.67	0.25
1933	2	14	1.88	1.5	0.5
1934	1	11	1.5	0	0
1935	2	15	0	5	0
1936	2	11	0	0	3.21
1937	2	17	0	0	0.36
1938	2	16	0	6	4.75
1939	2	15	0	0	1.94
1940	1	11	0	1.5	0
1941	2	15	1.5	0	0
1942	1	14	0.75	3	0
1943	2	13	0	1	0
1944	1	14	0	3	1.38
1945	1	12	0	0	0
1946	2	17	0	0	1
1947	1	11	0	0.92	0
1948	1	13	0	4.5	0.97
1949	1	15	2.63	4	2.92
1950	1	11	0	0.75	0
1951	1	14	0	1.5	0
1952	1	17	0	0	0
1953	2	13	0	5	2
1954	2	14	0	1.5	0.08
1955	1	12	0	0	0
1956	2	14	0	8.33	0
1957	2	14	0	1.5	0
1958	2	13	0.75	1.75	1.5
1959	1	15	0	1	0
1960	1	11	0	2.42	2.92
1961	2	17	1.88	1.5	0.92
1962	1	14	0	3.5	0
1963	1	16	1.5	0	3.47
1964	1	13	0	1.67	0
1965	1	13	0	0	0.39
1966	1	11	0	0	1.5
1967	2	11	0	0	1
1968	1	14	0	0	4.83
1969	2	17	0	0	0.5
1970	2	17	0	0	1.42
1971	1	12	0	0	0
1972	2	16	0	0	0
1973	2	11	0	0	1
1974	1	12	0	1.5	0
1975	2	13	0.75	0	2.58
1976	2	12	0	0	0.33
1977	1	12	0	1.75	4.17
1978	1	15	0	5	3
1979	1	12	0	0	2.33
1980	1	11	0	1	3.33
1981	2	15	1.5	1.67	0
1982	1	13	0.75	1.5	1
1983	1	14	0.19	4.5	1.69
1984	1	11	1.5	1.5	0
1985	1	16	0	4.42	0
1986	1	11	1.5	2.5	0
1987	2	13	0	3	3
1988	1	16	0	1.5	0
1989	2	13	0	3	2.97
1990	1	12	2.25	3	0
1991	1	16	0	0	0
1992	1	12	0	3.47	0.38
1993	1	11	0.75	0.67	0
1994	2	14	0	0	0.33
1995	1	12	1.5	1.25	0.63
1996	2	16	0	2.75	0
1997	2	11	0	1.5	0
1998	1	15	0	1.75	0.42
1999	2	15	0	3.67	0
[truncated: 84 more rows]
